# Supplementary material for: Study on Doxorubicin Loading on Differently Functionalized Iron Oxide Nanoparticles: Implications for Controlled Drug-Delivery Application
Source: Int J Mol Sci. 2023 Feb 24;24(5):4480. doi: 10.3390/ijms24054480 (PMC10002596; doi:10.3390/ijms24054480)
Supplement: Supplementary file 1 [file ijms-24-04480-s001.zip]

Archive with 1 entries (1 files):
- ijms-2206754-supplementary.pdf
